# Supplementary material for: Improving Cytotoxicity of Saporin with Saponin SO1406 Isolated from the Roots of Saponaria Officinalis
Source: Biomedicines. 2026 Mar 11;14(3):626. doi: 10.3390/biomedicines14030626 (PMC13023535; doi:10.3390/biomedicines14030626)
Supplement: Supplementary file 1 [file biomedicines-14-00626-s001.zip]

Archive with 1 entries (1 files):
- biomedicines-4161171-supplementary.pdf
